# Supplementary material for: Design, Synthesis, and Cellular Characterization of a New Class of IPMK Kinase Inhibitors
Source: J Med Chem. 2025 Jul 25;68(15):15446–60. doi: 10.1021/acs.jmedchem.5c00015 (PMC12362615; doi:10.1021/acs.jmedchem.5c00015)
Supplement: Supplementary file 2 [file jm5c00015_si_002.csv]

Compound_ID	SMILES	IPMK IC50 (nM)	IP6K2 IC50 (nM)
1	CC1=CC(C)=CC(C2=C3C=C(/C=C/C(O)=O)C=CC3=NO2)=C1	26.2±1.2	248±119
2	CC1=CC(C)=CC(C2=C3C=C([C@@H]4[C@@H](C(O)=O)C4)C=CC3=NO2)=C1	166±19.6	265±20.0
3	OC(C1=CC2=C(C3=CC(C)=CC(C)=C3)ON=C2C=C1)=O	215±37.5	73.0±27.4
4	CC1=CC(C)=CC(C2=C3C=C(C4=NN=NN4)C=CC3=NO2)=C1	24.7±1.6	113±69.5
6	C1(C2=NN=NN2)=CC3=C(C4=CC=CC=C4)ON=C3C=C1	36.0±5.5	125±66.2
7	FC(C(C=C1)=CC=C1C2=C3C=C(C4=NN=NN4)C=CC3=NO2)(F)F	18.6±1.4	146±97.1
8	FC(OC(C=C1)=CC=C1C2=C3C=C(C4=NN=NN4)C=CC3=NO2)(F)F	18.3±1.6	91.7±50.9
9	C1(C2=NN=NN2)=CC3=C(C4=CC=C(OC5=CC=CC=C5)C=C4)ON=C3C=C1	185±15.5	942±348
10	O=C(C1CC1)NC(C=C2)=CC=C2C3=C4C=C(C5=NN=NN5)C=CC4=NO3	58.2±3.4	297±141
11	O=C(C1CC1)NC2=CC=CC(C3=C4C=C(C5=NN=NN5)C=CC4=NO3)=C2	30.2±1.7	107±64.4
12	C1(C2=NN=NN2)=CC3=C(C4=CC(OC5CCNCC5)=CC=C4)ON=C3C=C1	31.3±4.0	153±79.8
13	ClC(C=C(Cl)C=N1)=C1OC2=CC=CC(C3=C4C=C(C5=NN=NN5)C=CC4=NO3)=C2	72.1±5.2	129±44.1
14	C1(C2=NN=NN2)=CC3=C(C4=CC(C5CCN(C6CCC6)CC5)=CC=C4)ON=C3C=C1	31.6±2.4	374±159
